# Supplementary material for: Why is population information crucial for taxonomy? A case study involving a hybrid swarm and related varieties
Source: AoB Plants. 2016 Nov 11;8:plw070. doi: 10.1093/aobpla/plw070 (PMC5142052; doi:10.1093/aobpla/plw070)
Supplement: Supplementary Data [file supp_plw070_suppl_data.zip]

Archive with 2 entries (2 files):
- Supporting_Information.pdf
- data_and_scripts.zip
